# Supplementary material for: Follicular Helper and Regulatory T Cells Drive the Development of Spontaneous Epstein–Barr Virus Lymphoproliferative Disorder
Source: Cancers (Basel). 2023 Jun 3;15(11):3046. doi: 10.3390/cancers15113046 (PMC10252287; doi:10.3390/cancers15113046)
Supplement: Supplementary file 1 [file cancers-15-03046-s001.zip]

Archive with 3 entries (2 files):
- cancers-2358730-supplementary/
- cancers-2358730-supplementary/3.Supplementary-Figures_2nd-revision-revised.pptx
- cancers-2358730-supplementary/3.Supplementary-Tables_2nd-revision.pdf
